# Supplementary material for: Age-Dependent Alterations in Semen Parameters and Human Sperm MicroRNA Profile
Source: Biomedicines. 2023 Oct 28;11(11):2923. doi: 10.3390/biomedicines11112923 (PMC10669352; doi:10.3390/biomedicines11112923)
Supplement: Supplementary file 1 [file biomedicines-11-02923-s001.zip]

Archive with 2 entries (2 files):
- Figure S1.pdf
- Tables S1-S9.xlsx
